# Supplementary material for: Cross-sectional study of expression of divalent metal transporter-1, transferrin, and hepcidin in blood of smelters who are occupationally exposed to manganese
Source: PeerJ. 2016 Sep 1;4:e2413. doi: 10.7717/peerj.2413 (PMC5012280; doi:10.7717/peerj.2413)
Supplement: Data S1 [file peerj-04-2413-s001.xlsx]

## Sheet: Sheet1
ID	Group	DMT1	logDMT1	Tf	logTf	TfR	logTfR	Hepcidin	logHepcidin
E004	1					204	2.31	13.6	1.13
E005	1	10.1	1	23.2	1.4	126	2.1	25.8	1.41
E013	1	13.5	1.13	13.5	1.1	191	2.28	54.7	1.74
E015	1	76.2	1.88	150.9	2.2	116	2.06	147.5	2.17
E025	1	7.7	0.89	13.7	1.1	84	1.92	15.1	1.18
E032	1	220.7	2.34	202.8	2.3	530	2.72	388.3	2.59
E034	1	17.6	1.25	17.2	1.2	362	2.56	11.8	1.07
E036	1	9.3	0.97	13	1.1	66	1.82	35.1	1.55
E037	1			6.5	0.8	77	1.89	13.9	1.14
E039	1	6.5	0.81			56	1.74	6.7	0.82
E040	1	31.3	1.5	96.3	2	319	2.5
E041	1	12.8	1.11	22.9	1.4	285	2.45
E042	1	81.8	1.91	59	1.8	87	1.94
E044	1	60.6	1.78	114	2.1	50	1.7	108.1	2.03
E045	1	14.9	1.17	24	1.4	11	1.03	20	1.3
E048	1	12.7	1.11	26.8	1.4	60	1.78	15.3	1.18
E054	1	17.4	1.24	40.6	1.6	70	1.85	43.9	1.64
E056	1	5.3	0.72	8.2	0.9	110	2.04
E057	1					124	2.09
E058	1	5.4	0.74	9.3	1	287	2.46
E059	1					175	2.24
E062	1			5.1	0.7	231	2.36	4.8	0.68
E063	1	8.4	0.92	8.4	0.9	319	2.5
E064	1	32.6	1.51	44.4	1.6	268	2.43	111.4	2.05
E065	1			7.8	0.9	36	1.56	5.3	0.72
E066	1	6.7	0.83			56	1.75	4.3	0.64
E085	1	54.1	1.73	49.4	1.7	195	2.29	34.8	1.54
E087	1	14.1	1.15	11.5	1.1	37	1.56	146.4	2.17
E090	1			7.2	0.9	76	1.88
E093	1	21.8	1.34
E094	1	76.6	1.88	49.1	1.7
E096	1	6.5	0.81			60	1.78	241.2	2.38
E098	1	8.1	0.91			102	2.01	408.4	2.61
E100	1	198.6	2.3	492.5	2.7	566	2.75	506.3	2.7
E128	1	699.4	2.84	1183.5	3.1	936	2.97	428.2	2.63
E141	1	41.6	1.62	70.7	1.8	853	2.93	28.3	1.45
E142	1	748.4	2.87	632	2.8	1022	3.01	1142.7	3.06
E143	1	955.2	2.98	872.7	2.9	849	2.93	488.3	2.69
E145	1	699.8	2.84	771.2	2.9	1016	3.01	215.5	2.33
E159	1	14.6	1.16	16.3	1.2	68	1.83	20.3	1.31
E160	1	47.5	1.68	66	1.8	112	2.05	18.1	1.26
E161	1	414.8	2.62	356.1	2.6	746	2.87	70.7	1.85
E162	1	600	2.78	268.9	2.4	371	2.57	780	2.89
E163	1	221.9	2.35					640.9	2.81
E170	1	63.1	1.8			160	2.2
E171	1	16.2	1.21	16.3	1.2	67	1.83	6.1	0.79
E172	1	141.4	2.15	66	1.8	200	2.3	24.7	1.39
E176	1	101.1	2	108.2	2	172	2.23	36.9	1.57
E177	1	33.3	1.52	37.9	1.6	74	1.87	43.7	1.64
E185	1	122.9	2.09	106.3	2	249	2.4	53.9	1.73
E189	1	638.8	2.81	461.2	2.7	327	2.51
E190	1	101.2	2.01	84	1.9	305	2.48
E194	1	301.3	2.48	319.3	2.5	263	2.42	116.5	2.07
E195	1	244.2	2.39	439.7	2.6	199	2.3	237.8	2.38
E199	1	17.9	1.25	53.2	1.7	224	2.35	172.3	2.24
E201	1	287.2	2.46	474	2.7	282	2.45	1159.2	3.06
E203	1	78.7	1.9	128.4	2.1	379	2.58	150	2.18
E208	1	209.2	2.32	223.5	2.3	268	2.43	218.6	2.34
E228	1	105.4	2.02	93.7	2	250	2.4
E229	1	641	2.81	378.4	2.6	492	2.69
E230	1	183	2.26	186	2.3	213	2.33	70.2	1.85
E231	1	31.9	1.5	43.7	1.6	184	2.27
E233	1	4.5	0.65	5.6	0.7	139	2.14
E239	1	12.6	1.1	12.7	1.1	88	1.95
E240	1	16.7	1.22	38.5	1.6	260	2.42
E248	1	10	1	11.7	1.1	134	2.13
E262	1	99	2	202.2	2.3	189	2.28	31.4	1.5
E275	1	9	0.95	23.6	1.4	73	1.86
E276	1	50	1.7	80.5	1.9	296	2.47
E291	1	14	1.15	6	0.8	228	2.36	944.8	2.98
E300	1	450	2.65	56	1.7	174	2.24	407	2.61
C002	3			1297	3.1	176	2.24
C005	3	1683.7	3.23	1155.1	3.1	510	2.71	1349.2	3.13
C006	3			927.6	3	761	2.88	864.2	2.94
C012	3					286	2.46
C013	3	472.8	2.67	520.2	2.7	566	2.75	886.8	2.95
C014	3	526	2.72	957.6	3	205	2.31
C015	3					215	2.33
C020	3	354.6	2.55	300	2.5			440	2.64
C022	3	34.1	1.53	23.2	1.4	90	1.96	29.9	1.48
C023	3	161.2	2.21	107.1	2	439	2.64	230.1	2.36
C024	3	9.9	1	13.3	1.1	120	2.08	19	1.28
C025	3	126	2.1	139.8	2.1	134	2.13	70.9	1.85
C038	3	119.8	2.08	264.2	2.4	555	2.74	243.5	2.39
C045	3	521.7	2.72	694.3	2.8	584	2.77	629.5	2.8
C047	3	207.1	2.32	348.7	2.5	79	1.9	1696.5	3.23
C048	3	148.3	2.17	501.5	2.7	201	2.3	1250.1	3.1
C049	3	87.1	1.94	155	2.2	267	2.43	286.9	2.46
C050	3	344.8	2.54	304.5	2.5	432	2.64	350.5	2.54
C051	3	527	2.72	545.5	2.7	547	2.74	1152.2	3.06
C052	3	444.1	2.65	911.9	3	624	2.79	653.3	2.82
C054	3	178.4	2.25	582.1	2.8	309	2.49	344.3	2.54
C055	3	384.9	2.59	825.4	2.9	352	2.55	1241.9	3.09
C056	3	370.4	2.57	583.1	2.8	310	2.49	319.8	2.5
C057	3	298.9	2.48	712.3	2.9	514	2.71	436.8	2.64
C058	3	52.8	1.72	124.8	2.1	688	2.84	65.6	1.82
C059	3	8.8	0.94	15.6	1.2	121	2.08
C060	3	125.4	2.1	225.4	2.4	79	1.9	71.9	1.86
C062	3	322.1	2.51	52.9	1.7	373	2.57
C063	3	150.2	2.18	178.2	2.3	438	2.64	228.3	2.36
C064	3	102.5	2.01	179.3	2.3	98	1.99	63.2	1.8
C065	3	1114.7	3.05	584.3	2.8	96	1.98	1480	3.17
C066	3	55.6	1.75	68.1	1.8	370	2.57	102.6	2.01
C067	3	402.5	2.6	299.8	2.5	69	1.84	550.3	2.74
C068	3	1001.7	3	1291.6	3.1	98	1.99
C069	3	590.7	2.77	728.8	2.9	163	2.21	1172.6	3.07
C070	3	1683.6	3.23	1352.4	3.1	156	2.19	1443.6	3.16
C072	3	16.1	1.21	50.2	1.7	361	2.56	37.1	1.57
C073	3	365.8	2.56	406.1	2.6	70	1.84	519.1	2.72
C074	3	122.9	2.09	317.8	2.5	130	2.11	299.5	2.48
C075	3	228.4	2.36	760.3	2.9	174	2.24	810.5	2.91
C076	3	869.9	2.94	1014	3	269	2.43	1074.2	3.03
C077	3	1093.8	3.04	902.3	3	260	2.42	1040.7	3.02
C078	3	37.5	1.57	93.8	2	89	1.95	122.2	2.09
C079	3	62.6	1.8	163.7	2.2	91	1.96	233.8	2.37
C080	3	444.7	2.65	770.1	2.9	164	2.22	657.5	2.82
C081	3	95.5	1.98	122	2.1			191	2.28
C082	3	834.5	2.92			178	2.25
C083	3	54.4	1.74	75.9	1.9	56	1.75	83	1.92
